# Supplementary material for: Design, Synthesis and Biological Evaluation of Novel and Potent Protein Arginine Methyltransferases 5 Inhibitors for Cancer Therapy
Source: Molecules. 2022 Oct 6;27(19):6637. doi: 10.3390/molecules27196637 (PMC9572541; doi:10.3390/molecules27196637)
Supplement: Supplementary file 1 [file molecules-27-06637-s001.zip]

Archive with 1 entries (1 files):
- molecules-1950072 -supplementary materials .pdf
